# Supplementary material for: ﻿A contribution to the genus Didrepanephorus Wood-Mason, 1878 (Coleoptera, Scarabaeidae, Rutelinae)
Source: Zookeys. 2022 Apr 4;1092:31–45. doi: 10.3897/zookeys.1092.75831 (PMC9005484; doi:10.3897/zookeys.1092.75831)
Supplement: XML Treatment for Didrepanephorus tangzhaoyangi [file zookeys.1092.75831-treatment1.xml]

<!DOCTYPE tp:taxon-treatment
  PUBLIC "-//TaxonX//DTD Taxonomic Treatment Publishing DTD v0 20100105//EN" "tax-treatment-NSO.dtd">
<tp:taxon-treatment xmlns:tp="http://www.plazi.org/taxpub"><tp:treatment-meta><kwd-group><label>Taxon classification</label><kwd>
                <named-content content-type="kingdom">Animalia</named-content>
              </kwd><kwd>
                <named-content content-type="order">Coleoptera</named-content>
              </kwd><kwd>
                <named-content content-type="family">Scarabaeidae</named-content>
              </kwd></kwd-group><mixed-citation publication-type="journal"><person-group><name><surname>Zhao</surname><given-names>Ming-Zhi</given-names></name><name><surname>Liu</surname><given-names>Wei-Xin</given-names></name></person-group><article-title>﻿A contribution to the genus <italic><tp:taxon-name><tp:taxon-name-part taxon-name-part-type="genus" reg="Didrepanephorus">Didrepanephorus</tp:taxon-name-part></tp:taxon-name></italic> Wood-Mason, 1878 (<tp:taxon-name><tp:taxon-name-part taxon-name-part-type="order">Coleoptera</tp:taxon-name-part></tp:taxon-name>, <tp:taxon-name><tp:taxon-name-part taxon-name-part-type="family">Scarabaeidae</tp:taxon-name-part></tp:taxon-name>, <tp:taxon-name><tp:taxon-name-part taxon-name-part-type="subfamily">Rutelinae</tp:taxon-name-part></tp:taxon-name>)</article-title><source>Zookeys</source><day>04</day><month>04</month><year>2022</year><volume>1092</volume><fpage>31</fpage><lpage>45</lpage><pub-id pub-id-type="doi">10.3897/zookeys.1092.75831</pub-id></mixed-citation></tp:treatment-meta><tp:nomenclature><label>﻿</label><tp:taxon-name>
              <object-id xmlns:xlink="http://www.w3.org/1999/xlink" content-type="arpha" xlink:type="simple">0C70B02F-C579-5470-9889-57C304FC7AD6</object-id>
              <tp:taxon-name-part taxon-name-part-type="genus" reg="Didrepanephorus">Didrepanephorus</tp:taxon-name-part>
              <tp:taxon-name-part taxon-name-part-type="species" reg="tangzhaoyangi">tangzhaoyangi</tp:taxon-name-part>
              <object-id xmlns:xlink="http://www.w3.org/1999/xlink" content-type="zoobank" xlink:type="simple">http://zoobank.org/F7D27A21-A9C0-4141-A463-2471C3435350</object-id>
            </tp:taxon-name><tp:taxon-authority>Zhao &amp; Liu</tp:taxon-authority><tp:taxon-status xmlns:xlink="http://www.w3.org/1999/xlink" xlink:type="simple">sp. nov.</tp:taxon-status><xref ref-type="fig" rid="F1">Figs 1–6</xref><xref ref-type="fig" rid="F2">, 7</xref><xref ref-type="fig" rid="F2">, 9</xref><xref ref-type="fig" rid="F2">, 10</xref></tp:nomenclature><tp:treatment-sec sec-type="type locality" id="SECID0EIPAG"><title>Type locality.</title><p>China, Yunnan Province, Dehong Prefecture, Yingjiang County, Taiping Town, Mangyun Village, 780 m.</p></tp:treatment-sec><tp:treatment-sec sec-type="type material" id="SECID0ENPAG"><title>Type material</title><p><bold>(28 specimens). <italic>Holotype</italic>.</bold> ♂ (<named-content xmlns:xlink="http://www.w3.org/1999/xlink" content-type="dwc:institutional_code" xlink:title="South China Agricultural University, Guangzhou, China" xlink:href="http://grbio.org/institution/south-china-agricultural-university" xlink:type="simple">SCAU</named-content>), China: Yunnan Prov., Dehong Pref., Yingjiang County, Taiping Town, Mangyun, 780 m, 2021.VI.3, Shao-Fu Chen leg. // HOLOTYPE <italic><tp:taxon-name><tp:taxon-name-part taxon-name-part-type="genus" reg="Didrepanephorus">Didrepanephorus</tp:taxon-name-part><tp:taxon-name-part taxon-name-part-type="species" reg="tangzhaoyangi">tangzhaoyangi</tp:taxon-name-part></tp:taxon-name></italic> sp. nov. des. Zhao Ming-Zhi &amp; Wei-Xin Liu 2021 [red label].</p><p><bold><italic>Paratypes</italic></bold> (14♂ &amp; 13♀). 3♂, 2♀ (<abbrev xmlns:xlink="http://www.w3.org/1999/xlink" xlink:title="Ming-Zhi Zhao’s personal collection, Zhuhai, China" id="ABBRID0EPQAG" xlink:type="simple">ZMPC</abbrev>), 1♂ (<abbrev xmlns:xlink="http://www.w3.org/1999/xlink" xlink:title="Ze-Chuan Li’s personal collection, Tai’an, China" id="ABBRID0ETQAG" xlink:type="simple">LZPC</abbrev>), same data as holotype; 2♂, 3♀ (<abbrev xmlns:xlink="http://www.w3.org/1999/xlink" xlink:title="Zhao-Yang Tang’s personal collection, Shenzhen, China" id="ABBRID0EXQAG" xlink:type="simple">TZPC</abbrev>), 1♀ (<named-content xmlns:xlink="http://www.w3.org/1999/xlink" content-type="dwc:institutional_code" xlink:title="South China Agricultural University, Guangzhou, China" xlink:href="http://grbio.org/institution/south-china-agricultural-university" xlink:type="simple">SCAU</named-content>), 1♀ (<abbrev xmlns:xlink="http://www.w3.org/1999/xlink" xlink:title="Ming-Zhi Zhao’s personal collection, Zhuhai, China" id="ABBRID0EARAG" xlink:type="simple">ZMPC</abbrev>), same as preceding but 2021.VI.22; 2♂ &amp; 1♀ (<abbrev xmlns:xlink="http://www.w3.org/1999/xlink" xlink:title="Zhao-Yang Tang’s personal collection, Shenzhen, China" id="ABBRID0EERAG" xlink:type="simple">TZPC</abbrev>), same as preceding but 2020.VI; 1♂, 1♀ (<abbrev xmlns:xlink="http://www.w3.org/1999/xlink" content-type="institution" xlink:title="Invertebrate Collection of Mianyang Normal University, Mianyang, China" id="ABBRID0EIRAG" xlink:type="simple">MYNU</abbrev>), same as preceding but 750 m, 2019.V, local collector leg.; 1♂ (<abbrev xmlns:xlink="http://www.w3.org/1999/xlink" xlink:title="Chao Li’s personal collection, Beijing, China" id="ABBRID0ENRAG" xlink:type="simple">LCPC</abbrev>), CHINA: Yunnan Prov., Yingjiang County, Mangyun Village, 2017.VI.10; 2♂, 4♀ (<abbrev xmlns:xlink="http://www.w3.org/1999/xlink" xlink:title="Zhao-Yang Tang’s personal collection, Shenzhen, China" id="ABBRID0ERRAG" xlink:type="simple">TZPC</abbrev>), 1♂ (<abbrev xmlns:xlink="http://www.w3.org/1999/xlink" xlink:title="Feng-Yi Sun’s personal collection, Yong’an, China" id="ABBRID0EVRAG" xlink:type="simple">SFPC</abbrev>), China: Yunnan Prov., Dehong Pref., Yingjiang County, Taiping Town, Mangyun, Husonghe River, 750 m, 2021.VI, Zhao-Wei Guo leg.; 1♂ (<abbrev xmlns:xlink="http://www.w3.org/1999/xlink" xlink:title="Chang-Chin Chen’s personal collection, Tianjing, China" id="ABBRID0EZRAG" xlink:type="simple">CCPC</abbrev>), China: Yunnan Prov., Ruili Botanical Garden, 2013.V.6, Xiao-Dong Yang leg. All paratypes were provided with an additional yellow label: PARATYPE <italic><tp:taxon-name><tp:taxon-name-part taxon-name-part-type="genus" reg="Didrepanephorus">Didrepanephorus</tp:taxon-name-part><tp:taxon-name-part taxon-name-part-type="species" reg="tangzhaoyangi">tangzhaoyangi</tp:taxon-name-part></tp:taxon-name></italic> sp. nov. des. Zhao &amp; Liu 2021.</p></tp:treatment-sec><tp:treatment-sec sec-type="description" id="SECID0EISAG"><title>Description of the holotype</title><p>(Figs <xref ref-type="fig" rid="F1">1–3</xref>, <xref ref-type="fig" rid="F2">7</xref>, <xref ref-type="fig" rid="F2">9–10</xref>). <bold><italic>General</italic>.</bold> Body broadly ovoid and strongly convex. All external setae yellowish brown.</p><p><bold><italic>Head</italic>.</bold> Dorsal surface yellowish brown, marginal portions darkened. Clypeus flat, trapezoidal, anterior margin nearly straight, anterior corner obtusely right-angled, side strongly convergent anteriad and weakly swollen in basal two fifth, then roundly curved, and almost subparallel in apical half; punctures large at disc but absent in middle, punctures small at marginal portions. Frontal-clypeal suture broadly interrupted medially, black at each side. Frons and vertex with scattered large punctures. Eyes canthus with roundly curved outer margin, not extends beyond outermost point of eye. Antenna reddish brown, length of antennal club distinctly shorter than antennomeres 2–7 combined. Dorsal surface of head with moderately dense, erect long setae, broadly glabrous medially. Labrum blackish brown, strongly exposed dorsally, with dense, erect long setae along margin, anterior margin feebly sinuate. Mandible blackish brown, bends upward, upper margin with a large, acute basal protrusion and a small, blunt proximal protrusion, lower margin with a large protrusion at base. Maxilla and maxillary palp reddish brown, maxilla with dense and long setae. Mentum yellowish brown, apical fourth of mentum darkened and slightly swollen, anterior margin curved but strongly concave medially, surface with sparse short setae each emerging from a puncture.</p><p><bold><italic>Pronotum</italic>.</bold> Orange-brown, darkened at anterior and posterior margins. Strongly convex, ca. 1.46 × as wide as long, widest near middle. Anterior margin bisinuate; anterior marginal membrane complete. Sides feebly convergent posteriad in posterior half, roundly and broadly curved at middle, then strongly convergent anteriad in anterior half. Posterior margin broadly protruding in middle. All marginal lines complete. Anterior angle weakly protruding, posterior angle round. Surface with sparse large punctures, somewhat aggregate and smaller at disc. Each dorsal puncture accommodates a minute seta; lateral margin with a row of erect short setae.</p><p><bold><italic>Scutellum</italic>.</bold> Brown, margin blackish brown. Semicircular in shape. Surface with sparse punctures, impunctate medially.</p><p><bold><italic>Elytra</italic>.</bold> Dark orange-brown. Convex, length of each elytron slightly longer than cross width of the two elytra. Surface uneven, humeral and apical umbones weakly prominent. Strial punctures large and deep, punctures on primary striae as large as punctures on secondary striae, 1<sup>st</sup> primary stria well defined by a longitudinal row of regular punctures, other striae unrecognizable; the whole surface with sparse small punctures, denser on lateral portions. Surface with moderately dense, semierect short setae, denser apically. Epipleura with a row of dense, short to moderately long setae.</p><p><bold><tp:taxon-name><tp:taxon-name-part taxon-name-part-type="genus" reg="Propygidium">Propygidium</tp:taxon-name-part></tp:taxon-name> and <tp:taxon-name><tp:taxon-name-part taxon-name-part-type="genus" reg="Pygidium">pygidium</tp:taxon-name-part></tp:taxon-name>.</bold> Brown, disc and apical portions of <tp:taxon-name><tp:taxon-name-part taxon-name-part-type="genus" reg="Pygidium">pygidium</tp:taxon-name-part></tp:taxon-name> yellowish brown. Surfaces with moderately dense small punctures and erect, short to moderately long setae. Pygidium strongly convex and curved to ventrum, apex with a short row of erect long setae.</p><p><bold><italic>Ventral thoracic surface</italic>.</bold> Ventral prothoracic surface yellowish brown, dark brown around procoxal cavity; surface with moderately dense, erect long setae, each emerging from a small puncture; anterior margin with a row of dense and very long setae. Prosternal process gradually narrower toward apex, with very dense, erect long setae. Ventral mesothoracic surface dark brown, with scattered small punctures; a broad middle portion smooth and glabrous, with an oblique row of small punctures at each side; each puncture with a recumbent short seta. Ventral metathoracic surface yellowish brown, gradually darkened toward each side; with dense small punctures and very long setae, less setose medially.</p><p><bold><italic>Abdominal ventrites</italic>.</bold> Dark brown, ventrites 2–4 yellowish brown between anterior and posterior margin. Ventrites 1–4 strongly abbreviated; ventrite 6 strongly concave apically. Surface with the following arrangements of small punctures: moderately dense at medial portions of each ventrites, moderately dense and forming a row at each side near posterior margin of ventrites 1–5, sparse at each side of ventrites 1–5. Each puncture with a semierect short seta, which become moderately long to long at marginal portions and sides.</p><p><bold><italic>Fore legs</italic>.</bold> Yellowish brown; joints of trochanter, femur, and tibia, including protibial spur and teeth dark brown; protarsus and claws blackish brown. Protibia tridentate, apical and proximal teeth sharp at apices; third tooth shorter and blunter, more spaced from the two anterior teeth. Protarsus strongly thickened, the weakly protruding ventrolateral apex of protarsomere 4 with a small spiniform seta at each side, protarsomere 5 with a small and blunt internomedial protuberance. Protarsal claws strongly bent, unsplit at apices, inner one distinctly larger than the outer one. Empodium with one long seta. Protibial notch distinct. Dorsal surface of protibia with dense, erect short setae at inner half.</p><p><bold><italic>Middle and hind legs</italic>.</bold> Yellowish brown; joints of trochanters, femora, and tibiae (base) pale reddish brown; apex of tibial spurs, as well as tarsi and claws reddish brown. Mesotibia with two sharp teeth at apex, the upper one smaller. Metatibia with an apically subtruncate ramus at apex, the ridge with several small teeth. Base of the sharply protruding ventrolateral apices of tarsomeres 4 with a large spiniform seta at each side; tarsomeres 5 with a large and sharp internobasal protuberance. Outer mesotarsal claws widely and deeply split at apex and forming two branches, upper branches slightly thinner and sharper, that of hindlegs also longer than the lower one; inner tarsal claw simply sharp at apex. Empodium of mesotarsus with one long seta, of metatarsus with two long setae. Femora and inner surface of tibia with dense and very long setae, tibia with dense, semierect, and moderately long setae.</p><p><bold><italic>Male genitalia</italic>.</bold> As Figs <xref ref-type="fig" rid="F2">9</xref>, <xref ref-type="fig" rid="F2">10</xref>. Parameres strongly asymmetric, basally fused. Phallobase strongly curved in lateral view.</p></tp:treatment-sec><tp:treatment-sec sec-type="Male paratypes" id="SECID0E2ABG"><title>Male paratypes.</title><p>Most specimens consistent in morphological features, small-sized male (Fig. <xref ref-type="fig" rid="F1">4</xref>) has distinctly shorter mandible with proximal tooth absent, pronotum narrower and less convex (1.41 × as wide as long).</p></tp:treatment-sec><tp:treatment-sec sec-type="Female paratypes" id="SECID0EOBBG"><title>Female paratypes</title><p>(mainly based on individual of Figs <xref ref-type="fig" rid="F1">5</xref>, <xref ref-type="fig" rid="F1">6</xref>, with modification based on variability of paratype series). <bold><italic>General</italic>.</bold> Body more elongated ovoid than male, coloration similar to male.</p><p><bold><italic>Head</italic>.</bold> Clypeus flat, subtrapezoidal (posterior margin ca. 3 × wider than anterior margin), anterior margin weakly sinuate and distinctly reflexed, anterior corner broadly rounded, side strongly convergent anteriad and weakly swollen in basal two fifth, then roundly curved, and strongly convergent anteriad to anterior corner; punctures large and almost not spaced. Frontal-clypeal suture formed by a sinuate row of large and not spaced punctures. Frons and vertex with irregular large punctures in anterior half, punctures smaller at inner side of eye. Mandible reddish brown, short, anterior edge strongly reflected with two apically blunt teeth, outer edge weakly concave medially and convex basally. Anterior margin of mentum distinctly bilobed. Antennomeres 3–7 somewhat abbreviated.</p><fig id="F1" position="float" orientation="portrait"><object-id xmlns:xlink="http://www.w3.org/1999/xlink" content-type="doi" xlink:type="simple">10.3897/zookeys.1092.75831.figures1-6</object-id><object-id xmlns:xlink="http://www.w3.org/1999/xlink" content-type="arpha" xlink:type="simple">72BCA5B1-FDF5-5AF1-9AA2-2E6B7188D463</object-id><label>Figures 1–6.</label><caption><p>Habitus of <italic><tp:taxon-name><tp:taxon-name-part taxon-name-part-type="genus" reg="Didrepanephorus">Didrepanephorus</tp:taxon-name-part><tp:taxon-name-part taxon-name-part-type="species" reg="tangzhaoyangi">tangzhaoyangi</tp:taxon-name-part></tp:taxon-name></italic> Zhao, sp. nov. <bold>1</bold> holotype, dorsal view <bold>2</bold> holotype, ventral view <bold>3</bold> holotype, oblique lateral view <bold>4</bold> male paratype, dorsal view <bold>5</bold> female paratype, dorsal view <bold>6</bold> female paratype, ventral view.</p></caption><graphic xmlns:xlink="http://www.w3.org/1999/xlink" xlink:href="zookeys-1092-031-g001.jpg" position="float" orientation="portrait" xlink:type="simple" id="oo_668067.jpg"><uri content-type="original_file" xlink:type="simple">https://binary.pensoft.net/fig/668067</uri></graphic></fig><p><bold><italic>Pronotum</italic>.</bold> Pronotum less convex than male, ca. 1.51 ×as wide as long, anterior margin strongly bisinuate; sides feebly convergent anteriad in posterior half, roundly and broadly curved at middle, then strongly convergent anteriad and feebly concave in anterior half; anterior angle distinctly protruding, posterior angle round.</p><p><bold><italic>Scutellum</italic>.</bold> Scutellum more triangular than male.</p><p><bold><italic>Elytra</italic>.</bold> Elytral surface less uneven compared to male, with irregular and vague longitudinal costae; lateral portion of elytron distinctly bulging behind midpoint; punctures sparser.</p><p><bold><italic>Pygidium</italic>.</bold> Pygidium not strongly convex, subtriangular, not bent to ventrum; setae denser than in male.</p><p><bold><italic>Abdominal ventrites</italic>.</bold> Abdominal ventrites light yellowish brown, slightly darkened at posterior margin of each ventrite; ventrites 2–4 not abbreviated, ventrite 6 not concave at apex; extensively bearing moderately dense punctures, ventrite 6 broadly rugopunctate medially.</p><p><bold><italic>Legs</italic>.</bold> Procoxae situated closer. Three teeth of protibia almost equal in size and shape, not very sharp at apices. Protarsus not thickened, base of the sharply protruding ventrolateral apices of protarsomere 4 with a large spiniform seta at each side, protarsomere 5 without internomedial protuberance. Protarsal claws less bent than in male, two claws almost equal in size; the inner protarsal claw widely and deeply split into two branches, the lower branch is a small dent at middle of inner protarsal claw. Empodium of protarsus with two long setae. Dorsal surface of protibia with sparser setae formed in rows. Metafemur thicker than in male. Protibia and mesotibia feebly curved inward.</p></tp:treatment-sec><tp:treatment-sec sec-type="description" id="SECID0EKIBG"><title>Measurements.</title><p>Body length from apex of clypeus to apex of elytron: 15.6–18.3 mm of male (holotype 17.1 mm) and 15.9–18.1 mm of female; greatest width: 9.2–10.6 mm of male (holotype 9.9 mm) and 8.9–10.0 mm of female.</p></tp:treatment-sec><tp:treatment-sec sec-type="Differential diagnosis" id="SECID0ECJBG"><title>Differential diagnosis.</title><p>The new <tp:taxon-name><tp:taxon-name-part taxon-name-part-type="genus" reg="Didrepanephorus"/><tp:taxon-name-part taxon-name-part-type="species" reg="species">species</tp:taxon-name-part></tp:taxon-name> is most similar to Laotian <italic><tp:taxon-name><tp:taxon-name-part taxon-name-part-type="genus" reg="Didrepanephorus">D.</tp:taxon-name-part><tp:taxon-name-part taxon-name-part-type="species" reg="ohbayashii">ohbayashii</tp:taxon-name-part></tp:taxon-name></italic> (Nagai, 2004), but the large-sized male of the new <tp:taxon-name><tp:taxon-name-part taxon-name-part-type="genus" reg="Didrepanephorus"/><tp:taxon-name-part taxon-name-part-type="species" reg="species">species</tp:taxon-name-part></tp:taxon-name> has distinctly shorter mandibles. The large and acute basal protrusion is absent in upper margin of mandible in male of <italic><tp:taxon-name><tp:taxon-name-part taxon-name-part-type="genus" reg="Didrepanephorus">D.</tp:taxon-name-part><tp:taxon-name-part taxon-name-part-type="species" reg="ohbayashii">ohbayashii</tp:taxon-name-part></tp:taxon-name></italic>. The parameres of the two <tp:taxon-name><tp:taxon-name-part taxon-name-part-type="genus" reg="Didrepanephorus"/><tp:taxon-name-part taxon-name-part-type="species" reg="species">species</tp:taxon-name-part></tp:taxon-name> are basally fused and strongly asymmetric. However, the parameres of <italic><tp:taxon-name><tp:taxon-name-part taxon-name-part-type="genus" reg="Didrepanephorus">D.</tp:taxon-name-part><tp:taxon-name-part taxon-name-part-type="species" reg="tangzhaoyangi">tangzhaoyangi</tp:taxon-name-part></tp:taxon-name></italic> differ as follows: the left paramere without an incision at outer margin, apex of the left paramere distinctly narrower, the right paramere strongly curved outward proximally (orients apically in <italic><tp:taxon-name><tp:taxon-name-part taxon-name-part-type="genus" reg="Didrepanephorus">D.</tp:taxon-name-part><tp:taxon-name-part taxon-name-part-type="species" reg="ohbayashii">ohbayashii</tp:taxon-name-part></tp:taxon-name></italic>). The female of <italic><tp:taxon-name><tp:taxon-name-part taxon-name-part-type="genus" reg="Didrepanephorus">D.</tp:taxon-name-part><tp:taxon-name-part taxon-name-part-type="species" reg="ohbayashii">ohbayashii</tp:taxon-name-part></tp:taxon-name></italic> has more concave outer edge of mandible.</p><fig id="F2" position="float" orientation="portrait"><object-id xmlns:xlink="http://www.w3.org/1999/xlink" content-type="doi" xlink:type="simple">10.3897/zookeys.1092.75831.figures7-10</object-id><object-id xmlns:xlink="http://www.w3.org/1999/xlink" content-type="arpha" xlink:type="simple">7CA446AA-EC62-5AA8-81F3-9AC954286F15</object-id><label>Figures 7–10.</label><caption><p>Morphological details of <italic><tp:taxon-name><tp:taxon-name-part taxon-name-part-type="genus" reg="Didrepanephorus">Didrepanephorus</tp:taxon-name-part></tp:taxon-name></italic><tp:taxon-name><tp:taxon-name-part taxon-name-part-type="genus" reg="Didrepanephorus"/><tp:taxon-name-part taxon-name-part-type="species" reg="species">species</tp:taxon-name-part></tp:taxon-name><bold>7</bold> head of holotype of <italic><tp:taxon-name><tp:taxon-name-part taxon-name-part-type="genus" reg="Didrepanephorus">D.</tp:taxon-name-part><tp:taxon-name-part taxon-name-part-type="species" reg="tangzhaoyangi">tangzhaoyangi</tp:taxon-name-part></tp:taxon-name></italic> Zhao &amp; Liu, sp. nov., oblique lateral view <bold>8</bold> head of <italic><tp:taxon-name><tp:taxon-name-part taxon-name-part-type="genus" reg="Didrepanephorus">D.</tp:taxon-name-part><tp:taxon-name-part taxon-name-part-type="species" reg="birmanicus">birmanicus</tp:taxon-name-part></tp:taxon-name></italic> (Arrow, 1907) (Lectotype of <italic><tp:taxon-name><tp:taxon-name-part taxon-name-part-type="genus" reg="Fruhstorferia">Fruhstorferia</tp:taxon-name-part><tp:taxon-name-part taxon-name-part-type="species" reg="birmanica">birmanica</tp:taxon-name-part></tp:taxon-name></italic> Arrow, 1907),oblique lateral view, photo © Keita Matsumoto (<named-content xmlns:xlink="http://www.w3.org/1999/xlink" content-type="dwc:institutional_code" xlink:title="The Natural History Museum, London, United Kingdom" xlink:href="http://grbio.org/institution/natural-history-museum-london" xlink:type="simple">NHMUK</named-content>) <bold>9–10</bold> male genitalia of holotype of <italic><tp:taxon-name><tp:taxon-name-part taxon-name-part-type="genus" reg="Didrepanephorus">D.</tp:taxon-name-part><tp:taxon-name-part taxon-name-part-type="species" reg="tangzhaoyangi">tangzhaoyangi</tp:taxon-name-part></tp:taxon-name></italic><bold>9</bold> dorsal view <bold>10</bold> ventral view. Scale bar for genitalia only.</p></caption><graphic xmlns:xlink="http://www.w3.org/1999/xlink" xlink:href="zookeys-1092-031-g002.jpg" position="float" orientation="portrait" xlink:type="simple" id="oo_668068.jpg"><uri content-type="original_file" xlink:type="simple">https://binary.pensoft.net/fig/668068</uri></graphic></fig></tp:treatment-sec><tp:treatment-sec sec-type="etymology" id="SECID0EEPBG"><title>Etymology.</title><p>The specific epithet is dedicated to Zhao-Yang Tang, who generously provided most of the type material of the new taxon.</p></tp:treatment-sec><tp:treatment-sec sec-type="distribution" id="SECID0EJPBG"><title>Distribution.</title><p>China (Yunnan: Dehong Prefecture).</p></tp:treatment-sec></tp:taxon-treatment>
