# Supplementary material for: ﻿A contribution to the genus Didrepanephorus Wood-Mason, 1878 (Coleoptera, Scarabaeidae, Rutelinae)
Source: Zookeys. 2022 Apr 4;1092:31–45. doi: 10.3897/zookeys.1092.75831 (PMC9005484; doi:10.3897/zookeys.1092.75831)
Supplement: XML Treatment for Didrepanephorus birmanicus [file zookeys.1092.75831-treatment2.xml]

<!DOCTYPE tp:taxon-treatment
  PUBLIC "-//TaxonX//DTD Taxonomic Treatment Publishing DTD v0 20100105//EN" "tax-treatment-NSO.dtd">
<tp:taxon-treatment xmlns:tp="http://www.plazi.org/taxpub"><tp:treatment-meta><kwd-group><label>Taxon classification</label><kwd>
                <named-content content-type="kingdom">Animalia</named-content>
              </kwd><kwd>
                <named-content content-type="order">Coleoptera</named-content>
              </kwd><kwd>
                <named-content content-type="family">Scarabaeidae</named-content>
              </kwd></kwd-group><mixed-citation publication-type="journal"><person-group><name><surname>Zhao</surname><given-names>Ming-Zhi</given-names></name><name><surname>Liu</surname><given-names>Wei-Xin</given-names></name></person-group><article-title>﻿A contribution to the genus <italic><tp:taxon-name><tp:taxon-name-part taxon-name-part-type="genus" reg="Didrepanephorus">Didrepanephorus</tp:taxon-name-part></tp:taxon-name></italic> Wood-Mason, 1878 (<tp:taxon-name><tp:taxon-name-part taxon-name-part-type="order">Coleoptera</tp:taxon-name-part></tp:taxon-name>, <tp:taxon-name><tp:taxon-name-part taxon-name-part-type="family">Scarabaeidae</tp:taxon-name-part></tp:taxon-name>, <tp:taxon-name><tp:taxon-name-part taxon-name-part-type="subfamily">Rutelinae</tp:taxon-name-part></tp:taxon-name>)</article-title><source>Zookeys</source><day>04</day><month>04</month><year>2022</year><volume>1092</volume><fpage>31</fpage><lpage>45</lpage><pub-id pub-id-type="doi">10.3897/zookeys.1092.75831</pub-id></mixed-citation></tp:treatment-meta><tp:nomenclature><label>﻿</label><tp:taxon-name>
              <object-id xmlns:xlink="http://www.w3.org/1999/xlink" content-type="arpha" xlink:type="simple">17B31633-B794-5791-930A-48C3A0263F07</object-id>
              <tp:taxon-name-part taxon-name-part-type="genus" reg="Didrepanephorus">Didrepanephorus</tp:taxon-name-part>
              <tp:taxon-name-part taxon-name-part-type="species" reg="birmanicus">birmanicus</tp:taxon-name-part>
            </tp:taxon-name><tp:taxon-authority>(Arrow, 1907)</tp:taxon-authority><tp:taxon-status xmlns:xlink="http://www.w3.org/1999/xlink" xlink:type="simple">comb. nov.</tp:taxon-status><xref ref-type="fig" rid="F2">Figs 8</xref><xref ref-type="fig" rid="F3">, 11–15</xref><tp:nomenclature-citation-list><tp:nomenclature-citation><tp:taxon-name>
                  <tp:taxon-name-part taxon-name-part-type="genus" reg="Fruhstorferia">Fruhstorferia</tp:taxon-name-part>
                  <tp:taxon-name-part taxon-name-part-type="species" reg="birmanica">birmanica</tp:taxon-name-part>
                </tp:taxon-name><comment>Arrow, 1907: 354 [original description]; <xref ref-type="bibr" rid="B2">Arrow 1917</xref>: 49 [partim], fig. 15; <xref ref-type="bibr" rid="B30">Ohaus 1918</xref>: 43 [catalogued]; <xref ref-type="bibr" rid="B32">Ohaus 1934b</xref>: 121 [catalogued]; <xref ref-type="bibr" rid="B13">Machatschke 1972</xref>: 53 [catalogued]; <xref ref-type="bibr" rid="B21">Muramoto and Araya 2000</xref>: 12, figs 3–4 [syntype male figured]; <xref ref-type="bibr" rid="B11">Krajčík 2007</xref>: 70 [catalogued]; <xref ref-type="bibr" rid="B12">Krajčík 2012</xref>: 110 [catalogued, subgeneric placement unnoted].</comment></tp:nomenclature-citation><tp:nomenclature-citation><tp:taxon-name><tp:taxon-name-part taxon-name-part-type="genus" reg="Fruhstorferia">Fruhstorferia</tp:taxon-name-part> (<tp:taxon-name-part taxon-name-part-type="subgenus" reg="Kibakoganea">Kibakoganea</tp:taxon-name-part>) <tp:taxon-name-part taxon-name-part-type="species" reg="birmanica">birmanica</tp:taxon-name-part></tp:taxon-name><comment>Arrow, 1907: <xref ref-type="bibr" rid="B24">Nagai 1984</xref>: 29 [catalogued].</comment></tp:nomenclature-citation></tp:nomenclature-citation-list></tp:nomenclature><tp:treatment-sec sec-type="type locality" id="SECID0E2SBG"><title>Type locality.</title><p>“Burma, Ruby Mines”, in currently Mogok City of Mandalay, Myanmar.</p></tp:treatment-sec><tp:treatment-sec sec-type="type material" id="SECID0EATBG"><title>Type material</title><p>(1 specimen). <bold><italic>Lectotype</italic></bold> of <italic><tp:taxon-name><tp:taxon-name-part taxon-name-part-type="genus" reg="Fruhstorferia">Fruhstorferia</tp:taxon-name-part><tp:taxon-name-part taxon-name-part-type="species" reg="birmanica">birmanica</tp:taxon-name-part></tp:taxon-name></italic> Arrow, 1907 (hereby designated). ♂ (BMNH), “Birmah [R]uby M<sup>es</sup> // Doherty // 64607 // Fry Coll. 1905-100. // <italic><tp:taxon-name><tp:taxon-name-part taxon-name-part-type="genus" reg="Fruhstorferia">Fruhstorferia</tp:taxon-name-part><tp:taxon-name-part taxon-name-part-type="species" reg="birmanica">birmanica</tp:taxon-name-part></tp:taxon-name></italic>, Arrow type ♂ A. a M., 1907. // Type // HOLOTYPE <italic><tp:taxon-name><tp:taxon-name-part taxon-name-part-type="genus" reg="Fruhstorferia">Fruhstorferia</tp:taxon-name-part><tp:taxon-name-part taxon-name-part-type="species" reg="birmanica">birmanica</tp:taxon-name-part></tp:taxon-name></italic> A. M. SOULA det 1994 // NHMUK014379787”. It will be provided with an additional red label: LECTOTYPE <italic><tp:taxon-name><tp:taxon-name-part taxon-name-part-type="genus" reg="Fruhstorferia">Fruhstorferia</tp:taxon-name-part><tp:taxon-name-part taxon-name-part-type="species" reg="birmanica">birmanica</tp:taxon-name-part></tp:taxon-name></italic> Arrow, 1907 des. Zhao Ming-Zhi 2021.</p></tp:treatment-sec><tp:treatment-sec sec-type="remarks" id="SECID0EXUBG"><title>Remarks.</title><p>The taxon <italic><tp:taxon-name><tp:taxon-name-part taxon-name-part-type="genus" reg="Fruhstorferia">Fruhstorferia</tp:taxon-name-part><tp:taxon-name-part taxon-name-part-type="species" reg="birmanica">birmanica</tp:taxon-name-part></tp:taxon-name></italic> was originally described based on a pair of specimens from Ruby Mines, Burma (<xref ref-type="bibr" rid="B1">Arrow 1907</xref>). The lectotype has not yet been designated and the male illustrated by <xref ref-type="bibr" rid="B21">Muramoto and Araya (2000)</xref> has been erroneously fixed as holotype. According to Art. 74.7.1 (ICZN 1999), both specimens should be regarded as syntypes. The examination of both syntypes reveals that the female is conspecific with <italic><tp:taxon-name><tp:taxon-name-part taxon-name-part-type="genus" reg="Didrepanephorus">D.</tp:taxon-name-part><tp:taxon-name-part taxon-name-part-type="species" reg="mizunumai">mizunumai</tp:taxon-name-part></tp:taxon-name></italic> Nagai &amp; Hirasawa, 1991. Therefore, a lectotype designation is necessary.</p><p>The male genitalia of the lectotype (Figs <xref ref-type="fig" rid="F2">8</xref>, <xref ref-type="fig" rid="F3">11–15</xref>) is partly damaged, which greatly complicates the comparison to its related <tp:taxon-name><tp:taxon-name-part taxon-name-part-type="genus" reg="Didrepanephorus"/><tp:taxon-name-part taxon-name-part-type="species" reg="species">species</tp:taxon-name-part></tp:taxon-name>. However, the similarity of this <tp:taxon-name><tp:taxon-name-part taxon-name-part-type="genus" reg="Didrepanephorus"/><tp:taxon-name-part taxon-name-part-type="species" reg="species">species</tp:taxon-name-part></tp:taxon-name> to small-sized male of <italic><tp:taxon-name><tp:taxon-name-part taxon-name-part-type="genus" reg="Didrepanephorus">D.</tp:taxon-name-part><tp:taxon-name-part taxon-name-part-type="species" reg="yunnanus">yunnanus</tp:taxon-name-part></tp:taxon-name></italic> (Ohaus, 1911) is still apparent in many external features, especially in the allied shape of terminal segment of maxillary palp, which is more expanded and compressed than other <italic><tp:taxon-name><tp:taxon-name-part taxon-name-part-type="genus" reg="Didrepanephorus">Didrepanephorus</tp:taxon-name-part></tp:taxon-name></italic><tp:taxon-name><tp:taxon-name-part taxon-name-part-type="genus" reg="Didrepanephorus"/><tp:taxon-name-part taxon-name-part-type="species" reg="species">species</tp:taxon-name-part></tp:taxon-name>. There is a strong concavity at the base of lower margin of mandible. The protrusion at lower margin is partly hidden under the labrum. These characters match the above definitions for <italic><tp:taxon-name><tp:taxon-name-part taxon-name-part-type="genus" reg="Didrepanephorus">Didrepanephorus</tp:taxon-name-part></tp:taxon-name></italic>. Thus, this <tp:taxon-name><tp:taxon-name-part taxon-name-part-type="genus" reg="Didrepanephorus"/><tp:taxon-name-part taxon-name-part-type="species" reg="species">species</tp:taxon-name-part></tp:taxon-name> is transferred to the genus <italic><tp:taxon-name><tp:taxon-name-part taxon-name-part-type="genus" reg="Didrepanephorus">Didrepanephorus</tp:taxon-name-part></tp:taxon-name></italic> herein. Among the five subspecies of <italic><tp:taxon-name><tp:taxon-name-part taxon-name-part-type="genus" reg="Didrepanephorus">D.</tp:taxon-name-part><tp:taxon-name-part taxon-name-part-type="species" reg="yunnanus">yunnanus</tp:taxon-name-part></tp:taxon-name></italic>, i.e., <italic><tp:taxon-name><tp:taxon-name-part taxon-name-part-type="genus" reg="Didrepanephorus">D.</tp:taxon-name-part><tp:taxon-name-part taxon-name-part-type="species" reg="yunnanus">y.</tp:taxon-name-part><tp:taxon-name-part taxon-name-part-type="subspecies" reg="yunnanus">yunnanus</tp:taxon-name-part></tp:taxon-name></italic> (Ohaus, 1911), <italic><tp:taxon-name><tp:taxon-name-part taxon-name-part-type="genus" reg="Didrepanephorus">D.</tp:taxon-name-part><tp:taxon-name-part taxon-name-part-type="species" reg="yunnanus">y.</tp:taxon-name-part><tp:taxon-name-part taxon-name-part-type="subspecies" reg="clermonti">clermonti</tp:taxon-name-part></tp:taxon-name></italic> Benderitter, 1929, <italic><tp:taxon-name><tp:taxon-name-part taxon-name-part-type="genus" reg="Didrepanephorus">D.</tp:taxon-name-part><tp:taxon-name-part taxon-name-part-type="species" reg="yunnanus">y.</tp:taxon-name-part><tp:taxon-name-part taxon-name-part-type="subspecies" reg="piaoacensis">piaoacensis</tp:taxon-name-part></tp:taxon-name></italic> Nagai, 2004, <italic><tp:taxon-name><tp:taxon-name-part taxon-name-part-type="genus" reg="Didrepanephorus">D.</tp:taxon-name-part><tp:taxon-name-part taxon-name-part-type="species" reg="yunnanus">y.</tp:taxon-name-part><tp:taxon-name-part taxon-name-part-type="subspecies" reg="wakaharai">wakaharai</tp:taxon-name-part></tp:taxon-name></italic> Nagai, 2004, and <italic><tp:taxon-name><tp:taxon-name-part taxon-name-part-type="genus" reg="Didrepanephorus">D.</tp:taxon-name-part><tp:taxon-name-part taxon-name-part-type="species" reg="yunnanus">y.</tp:taxon-name-part><tp:taxon-name-part taxon-name-part-type="subspecies" reg="kachinensis">kachinensis</tp:taxon-name-part></tp:taxon-name></italic> Muramoto, 2005, recognized by <xref ref-type="bibr" rid="B17">Muramoto (2005)</xref>, <italic><tp:taxon-name><tp:taxon-name-part taxon-name-part-type="genus" reg="Didrepanephorus">D.</tp:taxon-name-part><tp:taxon-name-part taxon-name-part-type="species" reg="yunnanus">y.</tp:taxon-name-part><tp:taxon-name-part taxon-name-part-type="subspecies" reg="kachinensis">kachinensis</tp:taxon-name-part></tp:taxon-name></italic> appears to be most similar to <italic><tp:taxon-name><tp:taxon-name-part taxon-name-part-type="genus" reg="Didrepanephorus">D.</tp:taxon-name-part><tp:taxon-name-part taxon-name-part-type="species" reg="birmanicus">birmanicus</tp:taxon-name-part></tp:taxon-name></italic> due to the generally reddish brown body in combination to the closest geographical distance. To fully understand the relation between the two <tp:taxon-name><tp:taxon-name-part taxon-name-part-type="genus" reg="Didrepanephorus"/><tp:taxon-name-part taxon-name-part-type="species" reg="species">species</tp:taxon-name-part></tp:taxon-name>, examination of topotypical specimens of <italic><tp:taxon-name><tp:taxon-name-part taxon-name-part-type="genus" reg="Didrepanephorus">D.</tp:taxon-name-part><tp:taxon-name-part taxon-name-part-type="species" reg="birmanicus">birmanicus</tp:taxon-name-part></tp:taxon-name></italic> with undamaged male genitalia is needed.</p><p>This <tp:taxon-name><tp:taxon-name-part taxon-name-part-type="genus" reg="Didrepanephorus"/><tp:taxon-name-part taxon-name-part-type="species" reg="species">species</tp:taxon-name-part></tp:taxon-name> was partly misinterpreted and the name was previously applied to two different <tp:taxon-name><tp:taxon-name-part taxon-name-part-type="genus" reg="Didrepanephorus"/><tp:taxon-name-part taxon-name-part-type="species" reg="species">species</tp:taxon-name-part></tp:taxon-name> (see below). This <tp:taxon-name><tp:taxon-name-part taxon-name-part-type="genus" reg="Didrepanephorus"/><tp:taxon-name-part taxon-name-part-type="species" reg="species">species</tp:taxon-name-part></tp:taxon-name> is so far only known from the lectotype.</p></tp:treatment-sec><tp:treatment-sec sec-type="distribution" id="SECID0ES5BG"><title>Distribution.</title><p>Myanmar (Mandalay Region: Mogok).</p></tp:treatment-sec><tp:treatment-sec><!--Section generated to contain objects referenced in tp:taxon-treatment.--><fig id="F2" position="float" orientation="portrait"><object-id xmlns:xlink="http://www.w3.org/1999/xlink" content-type="doi" xlink:type="simple">10.3897/zookeys.1092.75831.figures7-10</object-id><object-id xmlns:xlink="http://www.w3.org/1999/xlink" content-type="arpha" xlink:type="simple">7CA446AA-EC62-5AA8-81F3-9AC954286F15</object-id><label>Figures 7–10.</label><caption><p>Morphological details of <italic><tp:taxon-name><tp:taxon-name-part taxon-name-part-type="genus" reg="Didrepanephorus">Didrepanephorus</tp:taxon-name-part></tp:taxon-name></italic><tp:taxon-name><tp:taxon-name-part taxon-name-part-type="genus" reg="Didrepanephorus"/><tp:taxon-name-part taxon-name-part-type="species" reg="species">species</tp:taxon-name-part></tp:taxon-name><bold>7</bold> head of holotype of <italic><tp:taxon-name><tp:taxon-name-part taxon-name-part-type="genus" reg="Didrepanephorus">D.</tp:taxon-name-part><tp:taxon-name-part taxon-name-part-type="species" reg="tangzhaoyangi">tangzhaoyangi</tp:taxon-name-part></tp:taxon-name></italic> Zhao &amp; Liu, sp. nov., oblique lateral view <bold>8</bold> head of <italic><tp:taxon-name><tp:taxon-name-part taxon-name-part-type="genus" reg="Didrepanephorus">D.</tp:taxon-name-part><tp:taxon-name-part taxon-name-part-type="species" reg="birmanicus">birmanicus</tp:taxon-name-part></tp:taxon-name></italic> (Arrow, 1907) (Lectotype of <italic><tp:taxon-name><tp:taxon-name-part taxon-name-part-type="genus" reg="Fruhstorferia">Fruhstorferia</tp:taxon-name-part><tp:taxon-name-part taxon-name-part-type="species" reg="birmanica">birmanica</tp:taxon-name-part></tp:taxon-name></italic> Arrow, 1907),oblique lateral view, photo © Keita Matsumoto (<named-content xmlns:xlink="http://www.w3.org/1999/xlink" content-type="dwc:institutional_code" xlink:title="The Natural History Museum, London, United Kingdom" xlink:href="http://grbio.org/institution/natural-history-museum-london" xlink:type="simple">NHMUK</named-content>) <bold>9–10</bold> male genitalia of holotype of <italic><tp:taxon-name><tp:taxon-name-part taxon-name-part-type="genus" reg="Didrepanephorus">D.</tp:taxon-name-part><tp:taxon-name-part taxon-name-part-type="species" reg="tangzhaoyangi">tangzhaoyangi</tp:taxon-name-part></tp:taxon-name></italic><bold>9</bold> dorsal view <bold>10</bold> ventral view. Scale bar for genitalia only.</p></caption><graphic xmlns:xlink="http://www.w3.org/1999/xlink" xlink:href="zookeys-1092-031-g002.jpg" position="float" orientation="portrait" xlink:type="simple" id="oo_668068.jpg"><uri content-type="original_file" xlink:type="simple">https://binary.pensoft.net/fig/668068</uri></graphic></fig><fig id="F3" position="float" orientation="portrait"><object-id xmlns:xlink="http://www.w3.org/1999/xlink" content-type="doi" xlink:type="simple">10.3897/zookeys.1092.75831.figures11-18</object-id><object-id xmlns:xlink="http://www.w3.org/1999/xlink" content-type="arpha" xlink:type="simple">B6FC5661-1238-5590-BB6E-0324A388AB50</object-id><label>Figures 11–18.</label><caption><p>Type material of <italic><tp:taxon-name><tp:taxon-name-part taxon-name-part-type="genus" reg="Didrepanephorus">Didrepanephorus</tp:taxon-name-part><tp:taxon-name-part taxon-name-part-type="species" reg="species">species</tp:taxon-name-part></tp:taxon-name></italic>. <bold>11–15</bold> male of <italic><tp:taxon-name><tp:taxon-name-part taxon-name-part-type="genus" reg="Didrepanephorus">D.</tp:taxon-name-part><tp:taxon-name-part taxon-name-part-type="species" reg="birmanicus">birmanicus</tp:taxon-name-part></tp:taxon-name></italic> (Arrow, 1907) (Lectotype of <italic><tp:taxon-name><tp:taxon-name-part taxon-name-part-type="genus" reg="Fruhstorferia">Fruhstorferia</tp:taxon-name-part><tp:taxon-name-part taxon-name-part-type="species" reg="birmanica">birmanica</tp:taxon-name-part></tp:taxon-name></italic> Arrow, 1907) <bold>16–18</bold> female of <italic><tp:taxon-name><tp:taxon-name-part taxon-name-part-type="genus" reg="Didrepanephorus">D.</tp:taxon-name-part><tp:taxon-name-part taxon-name-part-type="species" reg="mizunumai">mizunumai</tp:taxon-name-part></tp:taxon-name></italic> Nagai &amp; Hirasawa, 1991 (paralectotype of <italic><tp:taxon-name><tp:taxon-name-part taxon-name-part-type="genus" reg="Fruhstorferia">F.</tp:taxon-name-part><tp:taxon-name-part taxon-name-part-type="species" reg="birmanica">birmanica</tp:taxon-name-part></tp:taxon-name></italic>), habitus in dorsal view <bold>11, 16</bold> habitus in dorsal view <bold>12, 17</bold> habitus in lateral view <bold>13</bold> aedeagus showing parameres in dorsal view <bold>14</bold> aedeagus in dorsal view <bold>15, 18</bold> attached labels. All photos © Keita Matsumoto (<named-content xmlns:xlink="http://www.w3.org/1999/xlink" content-type="dwc:institutional_code" xlink:title="The Natural History Museum, London, United Kingdom" xlink:href="http://grbio.org/institution/natural-history-museum-london" xlink:type="simple">NHMUK</named-content>).</p></caption><graphic xmlns:xlink="http://www.w3.org/1999/xlink" xlink:href="zookeys-1092-031-g003.jpg" position="float" orientation="portrait" xlink:type="simple" id="oo_668069.jpg"><uri content-type="original_file" xlink:type="simple">https://binary.pensoft.net/fig/668069</uri></graphic></fig></tp:treatment-sec><ref-list><ref id="B2"><mixed-citation xmlns:xlink="http://www.w3.org/1999/xlink" xlink:type="simple"><person-group><name name-style="western"><surname>Arrow</surname><given-names>GJ</given-names></name></person-group> (<year>1917</year>) <source>The Fauna of British India, Including Ceylon and Burma. <tp:taxon-name><tp:taxon-name-part taxon-name-part-type="order">Coleoptera</tp:taxon-name-part></tp:taxon-name><tp:taxon-name><tp:taxon-name-part taxon-name-part-type="superfamily">Lamellicornia</tp:taxon-name-part></tp:taxon-name> part II (<tp:taxon-name><tp:taxon-name-part taxon-name-part-type="subfamily">Rutelinae</tp:taxon-name-part></tp:taxon-name>, <tp:taxon-name><tp:taxon-name-part taxon-name-part-type="subfamily">Desmonycinae</tp:taxon-name-part></tp:taxon-name>, and <tp:taxon-name><tp:taxon-name-part taxon-name-part-type="subfamily">Euchirinae</tp:taxon-name-part></tp:taxon-name>).</source><publisher-name>Taylor &amp; Francis</publisher-name>, <publisher-loc>London</publisher-loc>, <size units="page">387 pp</size>.</mixed-citation></ref><ref id="B30"><mixed-citation xmlns:xlink="http://www.w3.org/1999/xlink" xlink:type="simple"><person-group><name name-style="western"><surname>Ohaus</surname><given-names>F</given-names></name></person-group> (<year>1918</year>) <source><tp:taxon-name><tp:taxon-name-part taxon-name-part-type="family">Scarabaeidae</tp:taxon-name-part></tp:taxon-name>: <tp:taxon-name><tp:taxon-name-part taxon-name-part-type="subfamily">Euchirinae</tp:taxon-name-part></tp:taxon-name>, <tp:taxon-name><tp:taxon-name-part taxon-name-part-type="family">Phaenomerinae</tp:taxon-name-part></tp:taxon-name>, <tp:taxon-name><tp:taxon-name-part taxon-name-part-type="subfamily">Rutelinae</tp:taxon-name-part></tp:taxon-name>. In: Schenkling S (Ed.) Coleopterorum catalogus. Pars 66. Dr. W.</source><publisher-name>Junk</publisher-name>, <publisher-loc>s’-Gravenhage, Berlin</publisher-loc>, <size units="page">241 pp</size>.</mixed-citation></ref><ref id="B32"><mixed-citation xmlns:xlink="http://www.w3.org/1999/xlink" xlink:type="simple"><person-group><name name-style="western"><surname>Ohaus</surname><given-names>F</given-names></name></person-group> (<year>1934b</year>) <source><tp:taxon-name><tp:taxon-name-part taxon-name-part-type="order">Coleoptera</tp:taxon-name-part></tp:taxon-name><tp:taxon-name><tp:taxon-name-part taxon-name-part-type="superfamily">Lamellicornia</tp:taxon-name-part></tp:taxon-name> Fam. <tp:taxon-name><tp:taxon-name-part taxon-name-part-type="family">Scarabaeidae</tp:taxon-name-part></tp:taxon-name> Subfam. <tp:taxon-name><tp:taxon-name-part taxon-name-part-type="subfamily">Rutelinae</tp:taxon-name-part></tp:taxon-name>. Erster Teil. In: Wytsman PAG (Ed.) Genera Insectorum, Fasc. 199 (A).</source><publisher-name>Desmet-Verteneuil</publisher-name>, <publisher-loc>Bruxelles</publisher-loc>, <size units="page">172 pp</size>.</mixed-citation></ref><ref id="B13"><mixed-citation xmlns:xlink="http://www.w3.org/1999/xlink" xlink:type="simple"><person-group><name name-style="western"><surname>Machatschke</surname><given-names>JW</given-names></name></person-group> (<year>1972</year>) <source>Coleopterorum catalogus supplementa. Pars 66, fascicle 1. Superfamilie <tp:taxon-name><tp:taxon-name-part taxon-name-part-type="superfamily">Scarabaeoidea</tp:taxon-name-part></tp:taxon-name>, Familie <tp:taxon-name><tp:taxon-name-part taxon-name-part-type="family">Melolonthidae</tp:taxon-name-part></tp:taxon-name>,Subfamilie <tp:taxon-name><tp:taxon-name-part taxon-name-part-type="subfamily">Rutelinae</tp:taxon-name-part></tp:taxon-name>. Editio Secunda. Dr. W.</source><publisher-name>Junk</publisher-name>, <publisher-loc>s’-Gravenhage, Berlin</publisher-loc>, <size units="page">361 pp</size>.</mixed-citation></ref><ref id="B21"><mixed-citation xmlns:xlink="http://www.w3.org/1999/xlink" xlink:type="simple"><person-group><name name-style="western"><surname>Muramoto</surname><given-names>R</given-names></name><name name-style="western"><surname>Araya</surname><given-names>K</given-names></name></person-group> (<year>2000</year>) <article-title>A new <tp:taxon-name><tp:taxon-name-part taxon-name-part-type="genus"/><tp:taxon-name-part taxon-name-part-type="species">species</tp:taxon-name-part></tp:taxon-name> of the genus <italic><tp:taxon-name><tp:taxon-name-part taxon-name-part-type="genus">Fruhstorferia</tp:taxon-name-part></tp:taxon-name></italic> Kolbe, 1894 from northern Thailand.</article-title><source>Kogane</source><volume>1</volume>: <fpage>12</fpage>–<lpage>16</lpage>.</mixed-citation></ref><ref id="B11"><mixed-citation xmlns:xlink="http://www.w3.org/1999/xlink" xlink:type="simple"><person-group><name name-style="western"><surname>Krajčík</surname><given-names>M</given-names></name></person-group> (<year>2007</year>) Checklist of the <tp:taxon-name><tp:taxon-name-part taxon-name-part-type="superfamily">Scarabaeoidea</tp:taxon-name-part></tp:taxon-name> of the World. 2. <tp:taxon-name><tp:taxon-name-part taxon-name-part-type="subfamily">Rutelinae</tp:taxon-name-part></tp:taxon-name> (<tp:taxon-name><tp:taxon-name-part taxon-name-part-type="order">Coleoptera</tp:taxon-name-part></tp:taxon-name>: <tp:taxon-name><tp:taxon-name-part taxon-name-part-type="family">Scarabaeidae</tp:taxon-name-part></tp:taxon-name>: <tp:taxon-name><tp:taxon-name-part taxon-name-part-type="subfamily">Rutelinae</tp:taxon-name-part></tp:taxon-name>). Animma. x(Supplementum 4): 1–139.</mixed-citation></ref><ref id="B12"><mixed-citation xmlns:xlink="http://www.w3.org/1999/xlink" xlink:type="simple"><person-group><name name-style="western"><surname>Krajčík</surname><given-names>M</given-names></name></person-group> (<year>2012</year>) Checklist of the world <tp:taxon-name><tp:taxon-name-part taxon-name-part-type="superfamily">Scarabaeoidea</tp:taxon-name-part></tp:taxon-name>. Animma. x(Supplementum 5): 1–139.</mixed-citation></ref><ref id="B24"><mixed-citation xmlns:xlink="http://www.w3.org/1999/xlink" xlink:type="simple"><person-group><name name-style="western"><surname>Nagai</surname><given-names>S</given-names></name></person-group> (<year>1984</year>) <article-title>Two new may-beetles of the genus <italic><tp:taxon-name><tp:taxon-name-part taxon-name-part-type="genus">Fruhstorferia</tp:taxon-name-part></tp:taxon-name></italic> from Malaysia, with the descriptions of a new subgenus.</article-title><source>Transactions of the Shikoku Entomological Society</source><volume>16</volume>(<issue>4</issue>): <fpage>25</fpage>–<lpage>31</lpage>.</mixed-citation></ref><ref id="B1"><mixed-citation xmlns:xlink="http://www.w3.org/1999/xlink" xlink:type="simple"><person-group><name name-style="western"><surname>Arrow</surname><given-names>GJ</given-names></name></person-group> (<year>1907</year>) Some new <tp:taxon-name><tp:taxon-name-part taxon-name-part-type="genus"/><tp:taxon-name-part taxon-name-part-type="species">species</tp:taxon-name-part></tp:taxon-name> and genera of lamellicorn <tp:taxon-name><tp:taxon-name-part taxon-name-part-type="order">Coleoptera</tp:taxon-name-part></tp:taxon-name> from the Indian Empire (part 1). The Annals and Magazine of natural History, including Zoology, Botany and Geology Series 7 19(112): 347–359. <ext-link xlink:href="10.1080/00222930709487274" ext-link-type="doi" xlink:type="simple">https://doi.org/10.1080/00222930709487274</ext-link></mixed-citation></ref><ref id="B17"><mixed-citation xmlns:xlink="http://www.w3.org/1999/xlink" xlink:type="simple"><person-group><name name-style="western"><surname>Muramoto</surname><given-names>R</given-names></name></person-group> (<year>2005</year>) <article-title>Notes on <italic><tp:taxon-name><tp:taxon-name-part taxon-name-part-type="genus">Didrepanephorus</tp:taxon-name-part><tp:taxon-name-part taxon-name-part-type="species">yunnanus</tp:taxon-name-part></tp:taxon-name></italic> (Ohaus, 1911) and the genus <italic><tp:taxon-name><tp:taxon-name-part taxon-name-part-type="genus">Kibakoganea</tp:taxon-name-part></tp:taxon-name></italic> Nagai, 1984.</article-title><source>Kogane</source><volume>6</volume>: <fpage>23</fpage>–<lpage>32</lpage>.</mixed-citation></ref></ref-list></tp:taxon-treatment>
