# Supplementary material for: ﻿A contribution to the genus Didrepanephorus Wood-Mason, 1878 (Coleoptera, Scarabaeidae, Rutelinae)
Source: Zookeys. 2022 Apr 4;1092:31–45. doi: 10.3897/zookeys.1092.75831 (PMC9005484; doi:10.3897/zookeys.1092.75831)
Supplement: XML Treatment for Didrepanephorus fukinukii [file zookeys.1092.75831-treatment3.xml]

<!DOCTYPE tp:taxon-treatment
  PUBLIC "-//TaxonX//DTD Taxonomic Treatment Publishing DTD v0 20100105//EN" "tax-treatment-NSO.dtd">
<tp:taxon-treatment xmlns:tp="http://www.plazi.org/taxpub"><tp:treatment-meta><kwd-group><label>Taxon classification</label><kwd>
                <named-content content-type="kingdom">Animalia</named-content>
              </kwd><kwd>
                <named-content content-type="order">Coleoptera</named-content>
              </kwd><kwd>
                <named-content content-type="family">Scarabaeidae</named-content>
              </kwd></kwd-group><mixed-citation publication-type="journal"><person-group><name><surname>Zhao</surname><given-names>Ming-Zhi</given-names></name><name><surname>Liu</surname><given-names>Wei-Xin</given-names></name></person-group><article-title>﻿A contribution to the genus <italic><tp:taxon-name><tp:taxon-name-part taxon-name-part-type="genus" reg="Didrepanephorus">Didrepanephorus</tp:taxon-name-part></tp:taxon-name></italic> Wood-Mason, 1878 (<tp:taxon-name><tp:taxon-name-part taxon-name-part-type="order">Coleoptera</tp:taxon-name-part></tp:taxon-name>, <tp:taxon-name><tp:taxon-name-part taxon-name-part-type="family">Scarabaeidae</tp:taxon-name-part></tp:taxon-name>, <tp:taxon-name><tp:taxon-name-part taxon-name-part-type="subfamily">Rutelinae</tp:taxon-name-part></tp:taxon-name>)</article-title><source>Zookeys</source><day>04</day><month>04</month><year>2022</year><volume>1092</volume><fpage>31</fpage><lpage>45</lpage><pub-id pub-id-type="doi">10.3897/zookeys.1092.75831</pub-id></mixed-citation></tp:treatment-meta><tp:nomenclature><label>﻿</label><tp:taxon-name>
              <object-id xmlns:xlink="http://www.w3.org/1999/xlink" content-type="arpha" xlink:type="simple">544F6868-4A5D-56B4-AD29-9F5109177EF0</object-id>
              <tp:taxon-name-part taxon-name-part-type="genus" reg="Didrepanephorus">Didrepanephorus</tp:taxon-name-part>
              <tp:taxon-name-part taxon-name-part-type="species" reg="fukinukii">fukinukii</tp:taxon-name-part>
            </tp:taxon-name><tp:taxon-authority>(Muramoto &amp; Araya, 2000)</tp:taxon-authority><tp:taxon-status xmlns:xlink="http://www.w3.org/1999/xlink" xlink:type="simple">comb. nov.</tp:taxon-status><tp:nomenclature-citation-list><tp:nomenclature-citation><tp:taxon-name>
                  <tp:taxon-name-part taxon-name-part-type="genus" reg="Fruhstorferia">Fruhstorferia</tp:taxon-name-part>
                  <tp:taxon-name-part taxon-name-part-type="species" reg="fukinukii">fukinukii</tp:taxon-name-part>
                </tp:taxon-name><comment>Muramoto &amp; Araya, 2000: 12, figs 1–2, 7 [original description]; <xref ref-type="bibr" rid="B26">Nagai 2004</xref>: 150, figs 21–22, 30 [additional record from Mt. Doi Suthep, near Chiang Mai]; <xref ref-type="bibr" rid="B11">Krajčík 2007</xref>: 71 [catalogued]; <xref ref-type="bibr" rid="B12">Krajčík 2012</xref>: 110 [catalogued, subgeneric placement unnoted].</comment></tp:nomenclature-citation><tp:nomenclature-citation><tp:taxon-name>
                  <tp:taxon-name-part taxon-name-part-type="genus" reg="Fruhstorferia">Fruhstorferia</tp:taxon-name-part>
                  <tp:taxon-name-part taxon-name-part-type="species" reg="birmanica">birmanica</tp:taxon-name-part>
                </tp:taxon-name><comment>Arrow, 1907: <xref ref-type="bibr" rid="B28">Nagai and Hirasawa 1991</xref>: 7, figs 19, 29–31 [recorded from Northwest Thailand]; <xref ref-type="bibr" rid="B38">Young 1999</xref>: 357, fig. 1b; <xref ref-type="bibr" rid="B26">Nagai 2004</xref>: 150, figs 19–20, 29 [recorded from Thailand, Fang].</comment></tp:nomenclature-citation></tp:nomenclature-citation-list></tp:nomenclature><tp:treatment-sec sec-type="type locality" id="SECID0EQBAI"><title>Type locality.</title><p>North Thailand, Chiang Mai Province, Fang.</p></tp:treatment-sec><tp:treatment-sec sec-type="material" id="SECID0EVBAI"><title>Material examined</title><p><bold>(2 specimens).</bold> 1♂, 1♀ (<abbrev xmlns:xlink="http://www.w3.org/1999/xlink" xlink:title="Guy Guerlach’s personal collection, Orny, France" id="ABBRID0E4BAI" xlink:type="simple">GGPC</abbrev>), Thailand, Chiang Mai, Fang, 07.2015.</p></tp:treatment-sec><tp:treatment-sec sec-type="remarks" id="SECID0EBCAI"><title>Remarks.</title><p>This <tp:taxon-name><tp:taxon-name-part taxon-name-part-type="genus" reg="Didrepanephorus"/><tp:taxon-name-part taxon-name-part-type="species" reg="species">species</tp:taxon-name-part></tp:taxon-name> is transferred to the genus <italic><tp:taxon-name><tp:taxon-name-part taxon-name-part-type="genus" reg="Didrepanephorus">Didrepanephorus</tp:taxon-name-part></tp:taxon-name></italic> here because of the distinct basal protrusion at the lower margin of mandible, as shown by <xref ref-type="bibr" rid="B28">Nagai and Hirasawa (1991)</xref>.</p><p>Judging from the figures of habitus and male genitalia, the records of <italic><tp:taxon-name><tp:taxon-name-part taxon-name-part-type="genus" reg="Fruhstorferia">F.</tp:taxon-name-part><tp:taxon-name-part taxon-name-part-type="species" reg="birmanica">birmanica</tp:taxon-name-part></tp:taxon-name></italic> from Northwest Thailand (<xref ref-type="bibr" rid="B28">Nagai and Hirasawa 1991</xref>; <xref ref-type="bibr" rid="B26">Nagai 2004</xref>) are considered as <italic><tp:taxon-name><tp:taxon-name-part taxon-name-part-type="genus" reg="Didrepanephorus">D.</tp:taxon-name-part><tp:taxon-name-part taxon-name-part-type="species" reg="fukinukii">fukinukii</tp:taxon-name-part></tp:taxon-name></italic> here. Thus, the record of <italic><tp:taxon-name><tp:taxon-name-part taxon-name-part-type="genus" reg="Fruhstorferia">F.</tp:taxon-name-part><tp:taxon-name-part taxon-name-part-type="species" reg="birmanica">birmanica</tp:taxon-name-part></tp:taxon-name></italic> in Thailand should be omitted. <xref ref-type="bibr" rid="B2">Arrow (1917</xref>, <xref ref-type="bibr" rid="B3">1919</xref>) and <xref ref-type="bibr" rid="B21">Muramoto and Araya (2000)</xref> partly misinterpreted the taxon <italic><tp:taxon-name><tp:taxon-name-part taxon-name-part-type="genus" reg="Fruhstorferia">F.</tp:taxon-name-part><tp:taxon-name-part taxon-name-part-type="species" reg="birmanica">birmanica</tp:taxon-name-part></tp:taxon-name></italic> and applied the name to a <tp:taxon-name><tp:taxon-name-part taxon-name-part-type="genus" reg="Didrepanephorus"/><tp:taxon-name-part taxon-name-part-type="species" reg="species">species</tp:taxon-name-part></tp:taxon-name> from Chin Hills. The <tp:taxon-name><tp:taxon-name-part taxon-name-part-type="genus" reg="Didrepanephorus"/><tp:taxon-name-part taxon-name-part-type="species" reg="species">species</tp:taxon-name-part></tp:taxon-name> from Chin Hills appears to be very similar to <italic><tp:taxon-name><tp:taxon-name-part taxon-name-part-type="genus" reg="Didrepanephorus">D.</tp:taxon-name-part><tp:taxon-name-part taxon-name-part-type="species" reg="fukinukii">fukinukii</tp:taxon-name-part></tp:taxon-name></italic> but having different male genitalia, which has strong incision at outer margin of left paramere.</p></tp:treatment-sec><tp:treatment-sec sec-type="distribution" id="SECID0EVGAI"><title>Distribution.</title><p>Thailand (Chiang Mai).</p></tp:treatment-sec><ref-list><ref id="B26"><mixed-citation xmlns:xlink="http://www.w3.org/1999/xlink" xlink:type="simple"><person-group><name name-style="western"><surname>Nagai</surname><given-names>S</given-names></name></person-group> (<year>2004</year>) <article-title>Two new <tp:taxon-name><tp:taxon-name-part taxon-name-part-type="genus"/><tp:taxon-name-part taxon-name-part-type="species">species</tp:taxon-name-part></tp:taxon-name> and four new subspecies of the <tp:taxon-name><tp:taxon-name-part taxon-name-part-type="subfamily">Rutelinae</tp:taxon-name-part></tp:taxon-name> from southeast Asia.</article-title><source>Japanese Journal of Systematic Entomology</source><volume>10</volume>(<issue>1</issue>): <fpage>145</fpage>–<lpage>157</lpage>.</mixed-citation></ref><ref id="B11"><mixed-citation xmlns:xlink="http://www.w3.org/1999/xlink" xlink:type="simple"><person-group><name name-style="western"><surname>Krajčík</surname><given-names>M</given-names></name></person-group> (<year>2007</year>) Checklist of the <tp:taxon-name><tp:taxon-name-part taxon-name-part-type="superfamily">Scarabaeoidea</tp:taxon-name-part></tp:taxon-name> of the World. 2. <tp:taxon-name><tp:taxon-name-part taxon-name-part-type="subfamily">Rutelinae</tp:taxon-name-part></tp:taxon-name> (<tp:taxon-name><tp:taxon-name-part taxon-name-part-type="order">Coleoptera</tp:taxon-name-part></tp:taxon-name>: <tp:taxon-name><tp:taxon-name-part taxon-name-part-type="family">Scarabaeidae</tp:taxon-name-part></tp:taxon-name>: <tp:taxon-name><tp:taxon-name-part taxon-name-part-type="subfamily">Rutelinae</tp:taxon-name-part></tp:taxon-name>). Animma. x(Supplementum 4): 1–139.</mixed-citation></ref><ref id="B12"><mixed-citation xmlns:xlink="http://www.w3.org/1999/xlink" xlink:type="simple"><person-group><name name-style="western"><surname>Krajčík</surname><given-names>M</given-names></name></person-group> (<year>2012</year>) Checklist of the world <tp:taxon-name><tp:taxon-name-part taxon-name-part-type="superfamily">Scarabaeoidea</tp:taxon-name-part></tp:taxon-name>. Animma. x(Supplementum 5): 1–139.</mixed-citation></ref><ref id="B28"><mixed-citation xmlns:xlink="http://www.w3.org/1999/xlink" xlink:type="simple"><person-group><name name-style="western"><surname>Nagai</surname><given-names>S</given-names></name><name name-style="western"><surname>Hirasawa</surname><given-names>H</given-names></name></person-group> (<year>1991</year>) <article-title>Two new <tp:taxon-name><tp:taxon-name-part taxon-name-part-type="genus"/><tp:taxon-name-part taxon-name-part-type="species">species</tp:taxon-name-part></tp:taxon-name> of the genus <italic><tp:taxon-name><tp:taxon-name-part taxon-name-part-type="genus">Didrepanephorus</tp:taxon-name-part></tp:taxon-name></italic> from Southeast Asia.</article-title><source>Gekkan-Mushi</source><volume>239</volume>: <fpage>6</fpage>–<lpage>12</lpage>.</mixed-citation></ref><ref id="B38"><mixed-citation xmlns:xlink="http://www.w3.org/1999/xlink" xlink:type="simple"><person-group><name name-style="western"><surname>Young</surname><given-names>RM</given-names></name></person-group> (<year>1999</year>) <article-title>A new <italic><tp:taxon-name><tp:taxon-name-part taxon-name-part-type="genus">Fruhstorferia</tp:taxon-name-part></tp:taxon-name></italic> Kolbe from the Dawna Ra Mountains, Myanmar.</article-title><source>Coleopterists Bulletin</source><volume>53</volume>(<issue>4</issue>): <fpage>355</fpage>–<lpage>358</lpage>.</mixed-citation></ref><ref id="B2"><mixed-citation xmlns:xlink="http://www.w3.org/1999/xlink" xlink:type="simple"><person-group><name name-style="western"><surname>Arrow</surname><given-names>GJ</given-names></name></person-group> (<year>1917</year>) <source>The Fauna of British India, Including Ceylon and Burma. <tp:taxon-name><tp:taxon-name-part taxon-name-part-type="order">Coleoptera</tp:taxon-name-part></tp:taxon-name><tp:taxon-name><tp:taxon-name-part taxon-name-part-type="superfamily">Lamellicornia</tp:taxon-name-part></tp:taxon-name> part II (<tp:taxon-name><tp:taxon-name-part taxon-name-part-type="subfamily">Rutelinae</tp:taxon-name-part></tp:taxon-name>, <tp:taxon-name><tp:taxon-name-part taxon-name-part-type="subfamily">Desmonycinae</tp:taxon-name-part></tp:taxon-name>, and <tp:taxon-name><tp:taxon-name-part taxon-name-part-type="subfamily">Euchirinae</tp:taxon-name-part></tp:taxon-name>).</source><publisher-name>Taylor &amp; Francis</publisher-name>, <publisher-loc>London</publisher-loc>, <size units="page">387 pp</size>.</mixed-citation></ref><ref id="B3"><mixed-citation xmlns:xlink="http://www.w3.org/1999/xlink" xlink:type="simple"><person-group><name name-style="western"><surname>Arrow</surname><given-names>GJ</given-names></name></person-group> (<year>1919</year>) Notes on ruteline coleoptera and descriptions of a few new <tp:taxon-name><tp:taxon-name-part taxon-name-part-type="genus"/><tp:taxon-name-part taxon-name-part-type="species">species</tp:taxon-name-part></tp:taxon-name> in the British Museum. The Annals and Magazine of natural History, including Zoology. Botany and Geology Series 9 4(24): 379–385. <ext-link xlink:href="10.1080/00222931908673907" ext-link-type="doi" xlink:type="simple">https://doi.org/10.1080/00222931908673907</ext-link></mixed-citation></ref><ref id="B21"><mixed-citation xmlns:xlink="http://www.w3.org/1999/xlink" xlink:type="simple"><person-group><name name-style="western"><surname>Muramoto</surname><given-names>R</given-names></name><name name-style="western"><surname>Araya</surname><given-names>K</given-names></name></person-group> (<year>2000</year>) <article-title>A new <tp:taxon-name><tp:taxon-name-part taxon-name-part-type="genus"/><tp:taxon-name-part taxon-name-part-type="species">species</tp:taxon-name-part></tp:taxon-name> of the genus <italic><tp:taxon-name><tp:taxon-name-part taxon-name-part-type="genus">Fruhstorferia</tp:taxon-name-part></tp:taxon-name></italic> Kolbe, 1894 from northern Thailand.</article-title><source>Kogane</source><volume>1</volume>: <fpage>12</fpage>–<lpage>16</lpage>.</mixed-citation></ref></ref-list></tp:taxon-treatment>
