# Supplementary material for: ﻿A contribution to the genus Didrepanephorus Wood-Mason, 1878 (Coleoptera, Scarabaeidae, Rutelinae)
Source: Zookeys. 2022 Apr 4;1092:31–45. doi: 10.3897/zookeys.1092.75831 (PMC9005484; doi:10.3897/zookeys.1092.75831)
Supplement: XML Treatment for Didrepanephorus mizunumai [file zookeys.1092.75831-treatment4.xml]

<!DOCTYPE tp:taxon-treatment
  PUBLIC "-//TaxonX//DTD Taxonomic Treatment Publishing DTD v0 20100105//EN" "tax-treatment-NSO.dtd">
<tp:taxon-treatment xmlns:tp="http://www.plazi.org/taxpub"><tp:treatment-meta><kwd-group><label>Taxon classification</label><kwd>
                <named-content content-type="kingdom">Animalia</named-content>
              </kwd><kwd>
                <named-content content-type="order">Coleoptera</named-content>
              </kwd><kwd>
                <named-content content-type="family">Scarabaeidae</named-content>
              </kwd></kwd-group><mixed-citation publication-type="journal"><person-group><name><surname>Zhao</surname><given-names>Ming-Zhi</given-names></name><name><surname>Liu</surname><given-names>Wei-Xin</given-names></name></person-group><article-title>﻿A contribution to the genus <italic><tp:taxon-name><tp:taxon-name-part taxon-name-part-type="genus" reg="Didrepanephorus">Didrepanephorus</tp:taxon-name-part></tp:taxon-name></italic> Wood-Mason, 1878 (<tp:taxon-name><tp:taxon-name-part taxon-name-part-type="order">Coleoptera</tp:taxon-name-part></tp:taxon-name>, <tp:taxon-name><tp:taxon-name-part taxon-name-part-type="family">Scarabaeidae</tp:taxon-name-part></tp:taxon-name>, <tp:taxon-name><tp:taxon-name-part taxon-name-part-type="subfamily">Rutelinae</tp:taxon-name-part></tp:taxon-name>)</article-title><source>Zookeys</source><day>04</day><month>04</month><year>2022</year><volume>1092</volume><fpage>31</fpage><lpage>45</lpage><pub-id pub-id-type="doi">10.3897/zookeys.1092.75831</pub-id></mixed-citation></tp:treatment-meta><tp:nomenclature><label>﻿</label><tp:taxon-name>
              <object-id xmlns:xlink="http://www.w3.org/1999/xlink" content-type="arpha" xlink:type="simple">DF09F378-981E-5386-8D55-E4A895CD8DFD</object-id>
              <tp:taxon-name-part taxon-name-part-type="genus" reg="Didrepanephorus">Didrepanephorus</tp:taxon-name-part>
              <tp:taxon-name-part taxon-name-part-type="species" reg="mizunumai">mizunumai</tp:taxon-name-part>
            </tp:taxon-name><tp:taxon-authority>Nagai &amp; Hirasawa, 1991</tp:taxon-authority><xref ref-type="fig" rid="F3">Figs 16–18</xref><tp:nomenclature-citation-list><tp:nomenclature-citation><tp:taxon-name>
                  <tp:taxon-name-part taxon-name-part-type="genus" reg="Fruhstorferia">Fruhstorferia</tp:taxon-name-part>
                  <tp:taxon-name-part taxon-name-part-type="species" reg="birmanica">birmanica</tp:taxon-name-part>
                </tp:taxon-name><comment>Arrow, 1907: <xref ref-type="bibr" rid="B1">Arrow 1907</xref>: 354 [partim, female]; <xref ref-type="bibr" rid="B2">Arrow 1917</xref>: 49, fig. 16 [partim, female].</comment></tp:nomenclature-citation><tp:nomenclature-citation><tp:taxon-name>
                  <tp:taxon-name-part taxon-name-part-type="genus" reg="Didrepanephorus">Didrepanephorus</tp:taxon-name-part>
                  <tp:taxon-name-part taxon-name-part-type="species" reg="mizunumai">mizunumai</tp:taxon-name-part>
                </tp:taxon-name><comment>Nagai &amp; Hirasawa, 1991: 10, figs 2–5, 20, 32–34, 39–40 [original description]; <xref ref-type="bibr" rid="B27">Nagai 2005</xref>: 271, figs 4–6, 17; <xref ref-type="bibr" rid="B19">Muramoto 2009</xref>: 59, figs 4–6.</comment></tp:nomenclature-citation><tp:nomenclature-citation><tp:taxon-name>
                  <tp:taxon-name-part taxon-name-part-type="genus" reg="Fruhstorferia">Fruhstorferia</tp:taxon-name-part>
                  <tp:taxon-name-part taxon-name-part-type="species" reg="mizunumai">mizunumai</tp:taxon-name-part>
                </tp:taxon-name><comment>(Nagai &amp; Hirasawa, 1991): <xref ref-type="bibr" rid="B9">Jameson 1997</xref>: 170, figs 21–22 [new combination]; <xref ref-type="bibr" rid="B26">Nagai 2004</xref>: 150, figs 13–16, 27 [recorded from Houa Phan Prov., Laos]; <xref ref-type="bibr" rid="B11">Krajčík 2007</xref>: 71 [catalogued]; <xref ref-type="bibr" rid="B12">Krajčík 2012</xref>: 93 [catalogued, subgeneric placement unnoted].</comment></tp:nomenclature-citation><tp:nomenclature-citation><tp:taxon-name>
                  <tp:taxon-name-part taxon-name-part-type="genus" reg="Fruhstorferia">Fruhstorferia</tp:taxon-name-part>
                  <tp:taxon-name-part taxon-name-part-type="species" reg="yunnana">yunnana</tp:taxon-name-part>
                </tp:taxon-name><comment>Ohaus, 1911: <xref ref-type="bibr" rid="B14">Muramoto 1993</xref>: 7, figs 6, 10 [misidentification, recorded from Sapa, N. Vietnam].</comment></tp:nomenclature-citation></tp:nomenclature-citation-list></tp:nomenclature><tp:treatment-sec sec-type="type locality" id="SECID0E3KAI"><title>Type locality.</title><p>North Thailand, Chiang Mai Province, Fang.</p></tp:treatment-sec><tp:treatment-sec sec-type="material" id="SECID0EBLAI"><title>Material examined</title><p>(5 specimens). 1♀ (BMNH), “Birmah Ruby M<sup>es</sup> // Doherty // 64610 // Fry Coll. 1905. 100. // <italic><tp:taxon-name><tp:taxon-name-part taxon-name-part-type="genus" reg="Fruhstorferia">Fruhstorferia</tp:taxon-name-part><tp:taxon-name-part taxon-name-part-type="species" reg="birmanica">birmanica</tp:taxon-name-part></tp:taxon-name></italic>, Arrow type ♀ A. a M., 1907. // Figured for “Fauna of India.” // Type // NHMUK014379788”, it will be provided with an additional red label: PARALECTOTYPE <italic><tp:taxon-name><tp:taxon-name-part taxon-name-part-type="genus" reg="Fruhstorferia">Fruhstorferia</tp:taxon-name-part><tp:taxon-name-part taxon-name-part-type="species" reg="birmanica">birmanica</tp:taxon-name-part></tp:taxon-name></italic> Arrow, 1907 des. Zhao Ming-Zhi 2021; 1♂, 1♀ (<abbrev xmlns:xlink="http://www.w3.org/1999/xlink" xlink:title="Ming-Zhi Zhao’s personal collection, Zhuhai, China" id="ABBRID0E6LAI" xlink:type="simple">ZMPC</abbrev>), Thailand, Chiang Mai, Fang, 26.VI.2011; 1♂, 1♀ (<abbrev xmlns:xlink="http://www.w3.org/1999/xlink" xlink:title="Ming-Zhi Zhao’s personal collection, Zhuhai, China" id="ABBRID0EDMAI" xlink:type="simple">ZMPC</abbrev>), same as preceding but 2015.V.</p></tp:treatment-sec><tp:treatment-sec sec-type="remarks" id="SECID0EHMAI"><title>Remarks.</title><p>The female of <italic><tp:taxon-name><tp:taxon-name-part taxon-name-part-type="genus" reg="Didrepanephorus">D.</tp:taxon-name-part><tp:taxon-name-part taxon-name-part-type="species" reg="mizunumai">mizunumai</tp:taxon-name-part></tp:taxon-name></italic> is easily characterized by the three strongly elevated costae between humeral and apical umbone, as well as a bulge on lateral portions of elytron. The paralectotype of <italic><tp:taxon-name><tp:taxon-name-part taxon-name-part-type="genus" reg="Fruhstorferia">F.</tp:taxon-name-part><tp:taxon-name-part taxon-name-part-type="species" reg="birmanica">birmanica</tp:taxon-name-part></tp:taxon-name></italic> (Figs <xref ref-type="fig" rid="F3">16–18</xref>) well fits topotypical female of <italic><tp:taxon-name><tp:taxon-name-part taxon-name-part-type="genus" reg="Didrepanephorus">D.</tp:taxon-name-part><tp:taxon-name-part taxon-name-part-type="species" reg="mizunumai">mizunumai</tp:taxon-name-part></tp:taxon-name></italic> from Fang. Therefore, the female paralectotype represents a new distributional record for Myanmar. Two similar <tp:taxon-name><tp:taxon-name-part taxon-name-part-type="genus" reg="Didrepanephorus"/><tp:taxon-name-part taxon-name-part-type="species" reg="species">species</tp:taxon-name-part></tp:taxon-name>, i.e., Laotian <italic><tp:taxon-name><tp:taxon-name-part taxon-name-part-type="genus" reg="Didrepanephorus">D.</tp:taxon-name-part><tp:taxon-name-part taxon-name-part-type="species" reg="lao">lao</tp:taxon-name-part></tp:taxon-name></italic> Nagai, 2005 and Vietnamese <italic><tp:taxon-name><tp:taxon-name-part taxon-name-part-type="genus" reg="Didrepanephorus">D.</tp:taxon-name-part><tp:taxon-name-part taxon-name-part-type="species" reg="zen">zen</tp:taxon-name-part></tp:taxon-name></italic> Muramoto, 2009 have minor morphological differences, but both are more restricted in their known distribution ranges.</p><fig id="F3" position="float" orientation="portrait"><object-id xmlns:xlink="http://www.w3.org/1999/xlink" content-type="doi" xlink:type="simple">10.3897/zookeys.1092.75831.figures11-18</object-id><object-id xmlns:xlink="http://www.w3.org/1999/xlink" content-type="arpha" xlink:type="simple">B6FC5661-1238-5590-BB6E-0324A388AB50</object-id><label>Figures 11–18.</label><caption><p>Type material of <italic><tp:taxon-name><tp:taxon-name-part taxon-name-part-type="genus" reg="Didrepanephorus">Didrepanephorus</tp:taxon-name-part><tp:taxon-name-part taxon-name-part-type="species" reg="species">species</tp:taxon-name-part></tp:taxon-name></italic>. <bold>11–15</bold> male of <italic><tp:taxon-name><tp:taxon-name-part taxon-name-part-type="genus" reg="Didrepanephorus">D.</tp:taxon-name-part><tp:taxon-name-part taxon-name-part-type="species" reg="birmanicus">birmanicus</tp:taxon-name-part></tp:taxon-name></italic> (Arrow, 1907) (Lectotype of <italic><tp:taxon-name><tp:taxon-name-part taxon-name-part-type="genus" reg="Fruhstorferia">Fruhstorferia</tp:taxon-name-part><tp:taxon-name-part taxon-name-part-type="species" reg="birmanica">birmanica</tp:taxon-name-part></tp:taxon-name></italic> Arrow, 1907) <bold>16–18</bold> female of <italic><tp:taxon-name><tp:taxon-name-part taxon-name-part-type="genus" reg="Didrepanephorus">D.</tp:taxon-name-part><tp:taxon-name-part taxon-name-part-type="species" reg="mizunumai">mizunumai</tp:taxon-name-part></tp:taxon-name></italic> Nagai &amp; Hirasawa, 1991 (paralectotype of <italic><tp:taxon-name><tp:taxon-name-part taxon-name-part-type="genus" reg="Fruhstorferia">F.</tp:taxon-name-part><tp:taxon-name-part taxon-name-part-type="species" reg="birmanica">birmanica</tp:taxon-name-part></tp:taxon-name></italic>), habitus in dorsal view <bold>11, 16</bold> habitus in dorsal view <bold>12, 17</bold> habitus in lateral view <bold>13</bold> aedeagus showing parameres in dorsal view <bold>14</bold> aedeagus in dorsal view <bold>15, 18</bold> attached labels. All photos © Keita Matsumoto (<named-content xmlns:xlink="http://www.w3.org/1999/xlink" content-type="dwc:institutional_code" xlink:title="The Natural History Museum, London, United Kingdom" xlink:href="http://grbio.org/institution/natural-history-museum-london" xlink:type="simple">NHMUK</named-content>).</p></caption><graphic xmlns:xlink="http://www.w3.org/1999/xlink" xlink:href="zookeys-1092-031-g003.jpg" position="float" orientation="portrait" xlink:type="simple" id="oo_668069.jpg"><uri content-type="original_file" xlink:type="simple">https://binary.pensoft.net/fig/668069</uri></graphic></fig></tp:treatment-sec><tp:treatment-sec sec-type="distribution" id="SECID0E1RAI"><title>Distribution.</title><p>Laos (Houaphanh); Myanmar (Mandalay) (new record); Thailand (Chiang Mai); Vietnam (Lao Cai).</p></tp:treatment-sec><ref-list><ref id="B1"><mixed-citation xmlns:xlink="http://www.w3.org/1999/xlink" xlink:type="simple"><person-group><name name-style="western"><surname>Arrow</surname><given-names>GJ</given-names></name></person-group> (<year>1907</year>) Some new <tp:taxon-name><tp:taxon-name-part taxon-name-part-type="genus"/><tp:taxon-name-part taxon-name-part-type="species">species</tp:taxon-name-part></tp:taxon-name> and genera of lamellicorn <tp:taxon-name><tp:taxon-name-part taxon-name-part-type="order">Coleoptera</tp:taxon-name-part></tp:taxon-name> from the Indian Empire (part 1). The Annals and Magazine of natural History, including Zoology, Botany and Geology Series 7 19(112): 347–359. <ext-link xlink:href="10.1080/00222930709487274" ext-link-type="doi" xlink:type="simple">https://doi.org/10.1080/00222930709487274</ext-link></mixed-citation></ref><ref id="B2"><mixed-citation xmlns:xlink="http://www.w3.org/1999/xlink" xlink:type="simple"><person-group><name name-style="western"><surname>Arrow</surname><given-names>GJ</given-names></name></person-group> (<year>1917</year>) <source>The Fauna of British India, Including Ceylon and Burma. <tp:taxon-name><tp:taxon-name-part taxon-name-part-type="order">Coleoptera</tp:taxon-name-part></tp:taxon-name><tp:taxon-name><tp:taxon-name-part taxon-name-part-type="superfamily">Lamellicornia</tp:taxon-name-part></tp:taxon-name> part II (<tp:taxon-name><tp:taxon-name-part taxon-name-part-type="subfamily">Rutelinae</tp:taxon-name-part></tp:taxon-name>, <tp:taxon-name><tp:taxon-name-part taxon-name-part-type="subfamily">Desmonycinae</tp:taxon-name-part></tp:taxon-name>, and <tp:taxon-name><tp:taxon-name-part taxon-name-part-type="subfamily">Euchirinae</tp:taxon-name-part></tp:taxon-name>).</source><publisher-name>Taylor &amp; Francis</publisher-name>, <publisher-loc>London</publisher-loc>, <size units="page">387 pp</size>.</mixed-citation></ref><ref id="B27"><mixed-citation xmlns:xlink="http://www.w3.org/1999/xlink" xlink:type="simple"><person-group><name name-style="western"><surname>Nagai</surname><given-names>S</given-names></name></person-group> (<year>2005</year>) <article-title>A new <tp:taxon-name><tp:taxon-name-part taxon-name-part-type="genus"/><tp:taxon-name-part taxon-name-part-type="species">species</tp:taxon-name-part></tp:taxon-name> and two new subspecies of the <tp:taxon-name><tp:taxon-name-part taxon-name-part-type="subfamily">Rutelinae</tp:taxon-name-part></tp:taxon-name> from southeast Asia.</article-title><source>Japanese Journal of Systematic Entomology</source><volume>11</volume>(<issue>2</issue>): <fpage>269</fpage>–<lpage>274</lpage>.</mixed-citation></ref><ref id="B19"><mixed-citation xmlns:xlink="http://www.w3.org/1999/xlink" xlink:type="simple"><person-group><name name-style="western"><surname>Muramoto</surname><given-names>R</given-names></name></person-group> (<year>2009</year>) <article-title>A new <tp:taxon-name><tp:taxon-name-part taxon-name-part-type="genus"/><tp:taxon-name-part taxon-name-part-type="species">species</tp:taxon-name-part></tp:taxon-name> of the genus <italic><tp:taxon-name><tp:taxon-name-part taxon-name-part-type="genus">Didrepanephorus</tp:taxon-name-part></tp:taxon-name></italic> from Vietnam.</article-title><source>Kogane</source><volume>10</volume>: <fpage>57</fpage>–<lpage>59</lpage>.</mixed-citation></ref><ref id="B9"><mixed-citation xmlns:xlink="http://www.w3.org/1999/xlink" xlink:type="simple"><person-group><name name-style="western"><surname>Jameson</surname><given-names>ML</given-names></name></person-group> (<year>1997</year>) <article-title>Phylogenetic analysis of the subtribe <tp:taxon-name><tp:taxon-name-part taxon-name-part-type="subtribe">Rutelina</tp:taxon-name-part></tp:taxon-name> and revision of the <italic><tp:taxon-name><tp:taxon-name-part taxon-name-part-type="genus">Rutela</tp:taxon-name-part></tp:taxon-name></italic> generic groups.</article-title><source>Bulletin of the University of Nebraska State Museum</source><volume>14</volume>: <fpage>1</fpage>–<lpage>184</lpage>.</mixed-citation></ref><ref id="B26"><mixed-citation xmlns:xlink="http://www.w3.org/1999/xlink" xlink:type="simple"><person-group><name name-style="western"><surname>Nagai</surname><given-names>S</given-names></name></person-group> (<year>2004</year>) <article-title>Two new <tp:taxon-name><tp:taxon-name-part taxon-name-part-type="genus"/><tp:taxon-name-part taxon-name-part-type="species">species</tp:taxon-name-part></tp:taxon-name> and four new subspecies of the <tp:taxon-name><tp:taxon-name-part taxon-name-part-type="subfamily">Rutelinae</tp:taxon-name-part></tp:taxon-name> from southeast Asia.</article-title><source>Japanese Journal of Systematic Entomology</source><volume>10</volume>(<issue>1</issue>): <fpage>145</fpage>–<lpage>157</lpage>.</mixed-citation></ref><ref id="B11"><mixed-citation xmlns:xlink="http://www.w3.org/1999/xlink" xlink:type="simple"><person-group><name name-style="western"><surname>Krajčík</surname><given-names>M</given-names></name></person-group> (<year>2007</year>) Checklist of the <tp:taxon-name><tp:taxon-name-part taxon-name-part-type="superfamily">Scarabaeoidea</tp:taxon-name-part></tp:taxon-name> of the World. 2. <tp:taxon-name><tp:taxon-name-part taxon-name-part-type="subfamily">Rutelinae</tp:taxon-name-part></tp:taxon-name> (<tp:taxon-name><tp:taxon-name-part taxon-name-part-type="order">Coleoptera</tp:taxon-name-part></tp:taxon-name>: <tp:taxon-name><tp:taxon-name-part taxon-name-part-type="family">Scarabaeidae</tp:taxon-name-part></tp:taxon-name>: <tp:taxon-name><tp:taxon-name-part taxon-name-part-type="subfamily">Rutelinae</tp:taxon-name-part></tp:taxon-name>). Animma. x(Supplementum 4): 1–139.</mixed-citation></ref><ref id="B12"><mixed-citation xmlns:xlink="http://www.w3.org/1999/xlink" xlink:type="simple"><person-group><name name-style="western"><surname>Krajčík</surname><given-names>M</given-names></name></person-group> (<year>2012</year>) Checklist of the world <tp:taxon-name><tp:taxon-name-part taxon-name-part-type="superfamily">Scarabaeoidea</tp:taxon-name-part></tp:taxon-name>. Animma. x(Supplementum 5): 1–139.</mixed-citation></ref><ref id="B14"><mixed-citation xmlns:xlink="http://www.w3.org/1999/xlink" xlink:type="simple"><person-group><name name-style="western"><surname>Muramoto</surname><given-names>R</given-names></name></person-group> (<year>1993</year>) <article-title>A new <tp:taxon-name><tp:taxon-name-part taxon-name-part-type="genus"/><tp:taxon-name-part taxon-name-part-type="species">species</tp:taxon-name-part></tp:taxon-name> of the genus <italic><tp:taxon-name><tp:taxon-name-part taxon-name-part-type="genus">Kibakoganea</tp:taxon-name-part></tp:taxon-name></italic> from northern Vietnam, with a key to <tp:taxon-name><tp:taxon-name-part taxon-name-part-type="genus"/><tp:taxon-name-part taxon-name-part-type="species">species</tp:taxon-name-part></tp:taxon-name> of <italic><tp:taxon-name><tp:taxon-name-part taxon-name-part-type="genus">Fruhstorferia</tp:taxon-name-part></tp:taxon-name></italic> (wide sense) from northern Vietnam.</article-title><source>Gekkan-Mushi</source><volume>273</volume>: <fpage>7</fpage>–<lpage>10</lpage>.</mixed-citation></ref></ref-list></tp:taxon-treatment>
